# Supplementary material for: Electrochromic Properties and Electrochemical Behavior of Marennine, a Bioactive Blue-Green Pigment Produced by the Marine Diatom Haslea ostrearia
Source: Mar Drugs. 2021 Apr 19;19(4):231. doi: 10.3390/md19040231 (PMC8073169; doi:10.3390/md19040231)
Supplement: Supplementary file 1 [file marinedrugs-19-00231-s001.zip]

Archive with 1 entries (1 files):
- marinedrugs-1159328-supplementary(1).pdf
